# Supplementary material for: Lithium Salt Catalyzed Ring-Opening Polymerized Solid-State Electrolyte with Comparable Ionic Conductivity and Better Interface Compatibility for Li-Ion Batteries
Source: Membranes (Basel). 2022 Mar 16;12(3):330. doi: 10.3390/membranes12030330 (PMC8955661; doi:10.3390/membranes12030330)
Supplement: Supplementary file 1 [file membranes-12-00330-s001.zip]

Archive with 1 entries (1 files):
- membranes-1610879-supplementary.pdf
